# Supplementary material for: Effect of Aerobic Exercise and a Diet Supplementation with Linoleic Acid on Metabolic Parameters in Drosophila melanogaster
Source: Biology (Basel). 2026 Apr 12;15(8):607. doi: 10.3390/biology15080607 (PMC13113448; doi:10.3390/biology15080607)
Supplement: Supplementary file 1 [file biology-15-00607-s001.zip]

Archive with 1 entries (1 files):
- biology-4154004-supplementary.pdf
